# Supplementary material for: Impact of genotype and phenotype on cardiac biomarkers in patients with transthyretin amyloidosis – Report from the Transthyretin Amyloidosis Outcome Survey (THAOS)
Source: PLoS One. 2017 Apr 6;12(4):e0173086. doi: 10.1371/journal.pone.0173086 (PMC5383030; doi:10.1371/journal.pone.0173086)
Supplement: S1 Supporting Information — (ZIP) [file pone.0173086.s001.zip]

Archive with 18 entries (18 files):
- S1_Table_Q003_Table_2_v2.sas.rtf
- S2_Table_Q006_Table_5_v2.sas.rtf
- S3_Table_Q011_Table_10_v2.sas.rtf
- S4_Table_Q014_Table_11_v2.sas.rtf
- S5_Table_Q015_Table_12_v2.sas.rtf
- S6_Table_Q026_Table_23_v2.sas.rtf
- S7_Table_Q027_Table_24_v2.sas.rtf
- S8_Table_Q028_Table_25_univariate_results_v2.sas.rtf
- S9_Table_Q038_Table_27_v2.sas.rtf
- S10_Table_Addl_PHREG.pdf
- S13_Table_C_O'Q_Optimal Cutpoint_BNP.pdf
- S14_Table_C_O'Q_Optimal Cutpoint_NT-proBNP.pdf
- S15_Table_List of active Investigators 20160920.docx
- S11_Table_C_O'Q_Optimal Cutpoint_Troponin_T.pdf
- S12_Table_C_O'Q_Optimal Cutpoint_Troponin_I.pdf
- S3_Fig_KM_Troponin I-T.png
- S1_Fig_KM_BNP-NT_Troponin I-T.png
- S2_Fig_KM_BNP-NTproBNP.png
